# Supplementary material for: Leveraging a clinical research information system to assist biospecimen data and workflow management: a hybrid approach
Source: J Clin Bioinforma. 2011 Aug 25;1:22. doi: 10.1186/2043-9113-1-22 (PMC3174108; doi:10.1186/2043-9113-1-22)
Supplement: Additional file 2 — Microsoft Access Schema. Microsoft Access database containing the above schemas. TrialDB, the CRIS whose use is summarized in the paper, is freely available for downloading via http://ycmi.med.yale.edu/trialDB/open_source.shtm. Requirements: It requires an Oracle back-end schema (a SQL Server version is also available), the use of Windows 7 servers and Windows XP or Win 7 clients (for study design) and Internet Explorer v7 or later for the web browser. Detailed installation instructions are available at http://ycmi.med.yale.edu/trialdbdownloads/Installation%20Instructions.htm. [file 2043-9113-1-22-S2.ZIP]

Archive with 1 entries (1 files):
- SamplesInventory.mdb
